# Supplementary material for: An Additive Manufacturing MicroFactory: Overcoming Brittle Material Failure and Improving Product Performance through Tablet Micro-Structure Control for an Immediate Release Dose Form
Source: Polymers (Basel). 2024 Sep 11;16(18):2566. doi: 10.3390/polym16182566 (PMC11435212; doi:10.3390/polym16182566)
Supplement: Supplementary file 1 [file polymers-16-02566-s001.zip]

Archive with 1 entries (1 files):
- polymers-3136029-supplementary.pdf
